# Supplementary material for: Responses of CO2 emissions and soil microbial community structures to organic amendment in two contrasting soils in Zambia
Source: Sci Rep. 2022 Apr 16;12:6368. doi: 10.1038/s41598-022-10368-9 (PMC9013351; doi:10.1038/s41598-022-10368-9)
Supplement: Supplementary file 2 — Supplementary Information 2. [file 41598_2022_10368_MOESM2_ESM.xlsx]

## Sheet: TableS1
Table S1
PERMANOVA comparisons in soil prokaryotic communities in the Lusaka and Kabwe sites. The model tested the Bray-Curtis distance of microbial OTUs against the fertilizer treatment, sampling time, and the interaction of treatment and time
Area	Amendment	Day	Interaction
Lusaka	R2 = 0.137, p < 0.001	R2 = 0.091, p < 0.01	R2 = 0.137, p = n.s.
Kabwe	R2 = 0.128, p < 0.001	R2 = 0.141, p < 0.001	R2 = 0.136, p = n.s.

## Sheet: TableS2
Table S2
Relative abundances of prokaryotic phyla in the Lusaka and Kabwe sites when averaged across the sampling dates (mean ± SD).
Area	Amendment	Thaumarchaeota	Acidobacteria	Actinobacteria	Chloroflexi	Firmicutes	Planctomycetes	Proteobacteria	Verrucomicrobia	Others
Lusaka	CF	0.10 ± 0.04 ab	0.05 ± 0.01 b	0.21 ± 0.07	0.29 ± 0.12	0.04 ± 0.03 a	0.12 ± 0.05	0.08 ± 0.04	0.02 ± 0.01 b	0.09 ± 0.02
	CM	0.12 ± 0.05 a	0.08 ± 0.02 a	0.17 ± 0.08	0.29 ± 0.12	0.02 ± 0.02 b	0.12 ± 0.05	0.09 ± 0.05	0.02 ± 0.01 ab	0.09 ± 0.02
	PM	0.09 ± 0.04 ab	0.08 ± 0.04 a	0.21 ± 0.09	0.27 ± 0.06	0.03 ± 0.01 ab	0.13 ± 0.05	0.08 ± 0.03	0.02 ± 0.01 b	0.09 ± 0.02
	MR	0.08 ± 0.03 b	0.07 ± 0.02 ab	0.25 ± 0.10	0.22 ± 0.07	0.03 ± 0.01 ab	0.14 ± 0.04	0.10 ± 0.03	0.03 ± 0.01 a	0.09 ± 0.01
	NF	0.10 ± 0.03 ab	0.07 ± 0.02 ab	0.20 ± 0.08	0.29 ± 0.11	0.02 ± 0.01 b	0.13 ± 0.05	0.08 ± 0.04	0.03 ± 0.01 ab	0.09 ± 0.01
Kabwe	CF	0.09 ± 0.04	0.03 ± 0.01 c	0.15 ± 0.04	0.33 ± 0.13	0.08 ± 0.04	0.14 ± 0.05	0.07 ± 0.03	0.02 ± 0.01 b	0.09 ± 0.03
	CM	0.07 ± 0.02	0.05 ± 0.02 a	0.14 ± 0.05	0.33 ± 0.12	0.06 ± 0.04	0.14 ± 0.04	0.09 ± 0.04	0.03 ± 0.01 a	0.09 ± 0.02
	PM	0.11 ± 0.05	0.03 ± 0.01 bc	0.15 ± 0.06	0.34 ± 0.11	0.07 ± 0.03	0.13 ± 0.05	0.07 ± 0.04	0.03 ± 0.01 ab	0.08 ± 0.01
	MR	0.08 ± 0.04	0.04 ± 0.02 ab	0.18 ± 0.08	0.28 ± 0.10	0.07 ± 0.04	0.15 ± 0.05	0.10 ± 0.04	0.03 ± 0.01 a	0.07 ± 0.01
	NF	0.07 ± 0.04	0.04 ± 0.01 ab	0.17 ± 0.06	0.29 ± 0.12	0.07 ± 0.04	0.14 ± 0.04	0.09 ± 0.05	0.03 ± 0.01 ab	0.09 ± 0.03
Phyla with an abundance of < 2% were grouped as “others.”. Different letters indicate significant differences (P < 0.05) among fertilizer treatments each Lusaka and Kabwe site.

## Sheet: TableS3
Table S3
Relative abundances of prokaryotic phyla in the Lusaka and Kabwe sites when averaged across the fertilizer treatments (mean ± SD).
Area	Day	Thaumarchaeota	Acidobacteria	Actinobacteria	Chloroflexi	Firmicutes	Planctomycetes	Proteobacteria	Verrucomicrobia	Others
Lusaka	1	0.09 ± 0.05	0.06 ± 0.02	0.26 ± 0.13 a	0.30 ± 0.12	0.03 ± 0.02	0.08 ± 0.02 c	0.09 ± 0.05	0.02 ± 0.01	0.08 ± 0.02
	22	0.10 ± 0.03	0.08 ± 0.02	0.19 ± 0.07 ab	0.31 ± 0.11	0.03 ± 0.02	0.10 ± 0.02 c	0.08 ± 0.04	0.02 ± 0.01	0.08 ± 0.01
	52	0.10 ± 0.05	0.06 ± 0.02	0.22 ± 0.09 ab	0.28 ± 0.12	0.04 ± 0.02	0.10 ± 0.02 c	0.09 ± 0.04	0.02 ± 0.01	0.08 ± 0.01
	94	0.10 ± 0.02	0.08 ± 0.04	0.20 ± 0.06 ab	0.21 ± 0.06	0.03 ± 0.01	0.16 ± 0.02 b	0.10 ± 0.04	0.03 ± 0.01	0.10 ± 0.01
	126	0.11 ± 0.02	0.07 ± 0.02	0.16 ± 0.04 b	0.25 ± 0.04	0.02 ± 0.01	0.19 ± 0.02 a	0.07 ± 0.02	0.02 ± 0.01	0.09 ± 0.01
Kabwe	1	0.10 ± 0.03 ab	0.03 ± 0.01 b	0.15 ± 0.06	0.39 ± 0.12 a	0.06 ± 0.04	0.10 ± 0.02 c	0.08 ± 0.04 ab	0.02 ± 0.01 ab	0.08 ± 0.02
	21	0.08 ± 0.04 bc	0.04 ± 0.01 ab	0.15 ± 0.07	0.29 ± 0.11 ab	0.10 ± 0.05	0.13 ± 0.03 b	0.09 ± 0.05 ab	0.03 ± 0.01 a	0.09 ± 0.03
	52	0.12 ± 0.05 a	0.03 ± 0.02 ab	0.14 ± 0.08	0.38 ± 0.13 a	0.06 ± 0.05	0.10 ± 0.03 c	0.06 ± 0.04 b	0.02 ± 0.01 b	0.08 ± 0.01
	94	0.06 ± 0.01 c	0.05 ± 0.02 a	0.16 ± 0.03	0.29 ± 0.05 ab	0.06 ± 0.02	0.19 ± 0.03 a	0.08 ± 0.02 ab	0.03 ± 0.01 ab	0.09 ± 0.02
	126	0.08 ± 0.03 bc	0.05 ± 0.01 a	0.19 ± 0.04	0.22 ± 0.05 b	0.06 ± 0.02	0.17 ± 0.04 a	0.11 ± 0.03 a	0.03 ± 0.01 ab	0.10 ± 0.02
Phyla with an abundance of < 2% were grouped as “others.”. Different letters indicate significant differences (P < 0.05) among sampling dates each Lusaka and Kabwe site.

## Sheet: TableS4
Table S4
Alpha diversity indices when averaged across the sampling dates (mean ± SD).
Area	Amendment	Shannon diversity	Simpson diversity	Obeserved OTUs	Evenness
Lusaka	CF	8.94 ± 0.28	0.996 ± 0.001	877 ± 225	0.92 ± 0.01
	CM	9.01 ± 0.37	0.996 ± 0.001	973 ± 270	0.91 ± 0.01
	PM	9.01 ± 0.30	0.996 ± 0.001	929 ± 230	0.92 ± 0.01
	MR	9.22 ± 0.25	0.997 ± 0.001	1,114 ± 226	0.91 ± 0.01
	NF	9.03 ± 0.32	0.997 ± 0.001	946 ± 231	0.92 ± 0.01
Kabwe	CF	8.51 ± 0.52	0.991 ± 0.004	923 ± 450	0.87 ± 0.03
	CM	8.87 ± 0.32	0.995 ± 0.002	1,020 ± 412	0.90 ± 0.03
	PM	8.51 ± 0.57	0.990 ± 0.007	854 ± 223	0.88 ± 0.04
	MR	8.70 ± 0.54	0.993 ± 0.006	861 ± 227	0.90 ± 0.03
	NF	8.78 ± 0.56	0.994 ± 0.004	947 ± 242	0.89 ± 0.03
There were no siginficant differences among fertilizer treatments in each Lusaka and Kabwe site.

## Sheet: TableS5
Table S5
Soil characteristics of the Lusaka and Kabwe sites (mean ± SD). The levels of significance (*, ** and *** represent p < 0.05, p < 0.01, and p < 0.001, respectively) were based on a Student’s t-test.
	Lusaka	Kabwe
pH_KCl ***	5.02 ± 0.01	4.02 ± 0.03
Ext. P (mg kg−1 soil) ***	6.67 ± 0.47	32.7 ± 0.9
Ext. K (mg kg−1 soil) **	98.3 ± 5.9	52.7 ± 1.7
Ext. Na (mg kg−1 soil)	4.33 ± 1.70	3.33 ± 1.25
Ext. Ca (mg kg−1 soil) **	852 ± 49	91.7 ± 6.9
Ext. Mg (mg kg−1 soil) ***	261 ± 11	20.7 ± 1.2
CEC (cmol kg−1 soil) **	6.67 ± 0.34	1.45 ± 0.05
Total C (g kg−1 soil) ***	14.2 ± 1.2	5.13 ± 0.19
Total N (g kg−1 soil) *	0.83 ± 0.47	0.97 ± 0.47
Clay (%) **	18.7 ± 0.9	12.0 ± 0.0
Silt (%)	18.7 ± 4.1	12.0 ± 1.6
Sand (%) *	62.7 ± 3.4	76.0 ± 1.6
Ext.: extractable.

## Sheet: TableS6
Table S6
Amount of organic material applied (dry biomass basis) and their nutrient content. The amounts in brackets in the PM and MR treatments indicate the additional chemical fertilizer application rate to provide the same amount of N as that in the CM treatment and avoid nutrient deficiency.
	CF	CM	PM	MR	NF
Biomass (t ha-1)	0	11.8	3.8	18	0
Organic material (t C ha-1)	0	2.5	2.5	2.5	0
N (kg N ha-1)	108	108	72 (36)	51 (57)	0
P (kg P2O5 ha-1)	40	29	7.4	53 (40)	0
K2O (kg K2O ha-1)	20	362	38.9	256 (20)	0
CF: chemical fertilizer treatment, CM: cattle manure treatment, PM: poultry manure treatment, MR: maize residue treatment, and NF: no fertilizer treatment.
